# Supplementary material for: Duration of Social Isolation Affects Production of Nitric Oxide in the Rat Brain
Source: Int J Mol Sci. 2021 Sep 25;22(19):10340. doi: 10.3390/ijms221910340 (PMC8509065; doi:10.3390/ijms221910340)
Supplement: Supplementary file 1 [file ijms-22-10340-s001.zip]

Archive with 1 entries (1 files):
- ijms-1381478-supplementary.pdf
